# Supplementary material for: First application of the distal radial approach for severe mechanical surgical aortic valve paravalvular leak transcatheter closure with a double vascular plug: a case report
Source: Eur Heart J Case Rep. 2024 Jul 25;8(8):ytae366. doi: 10.1093/ehjcr/ytae366 (PMC11302434; doi:10.1093/ehjcr/ytae366)
Supplement: ytae366_Supplementary_Data [file ytae366_supplementary_data.zip]

Archive with 5 entries (5 files):
- supp video 1 CT preop valv leak closure movie.mpg
- supp video 2.avi
- supp video 3.avi
- supp video 4.avi
- supp video 5 postop 9 month CT control.mpg
